# Supplementary material for: Revision of the Afrotropical Oberthuerellinae (Cynipoidea, Liopteridae)
Source: Zookeys. 2012 Jun 15;(202):1–154. doi: 10.3897/zookeys.202.2136 (PMC3381702; doi:10.3897/zookeys.202.2136)
Supplement: XML Treatment for Oberthuerella [file zookeys.202.2136-treatment1.xml]

<!DOCTYPE tp:taxon-treatment
  PUBLIC "-//TaxonX//DTD Taxonomic Treatment Publishing DTD v0 20100105//EN" "tax-treatment-NSO.dtd">
<tp:taxon-treatment xmlns:tp="http://www.plazi.org/taxpub"><tp:treatment-meta><mixed-citation publication-type="journal"><person-group><name><surname>Buffington</surname><given-names>Matthew L.</given-names></name><name><surname>van Noort</surname><given-names>Simon</given-names></name></person-group><article-title>Revision of the Afrotropical Oberthuerellinae (Cynipoidea, Liopteridae)</article-title><source>Zookeys</source><day>15</day><month>6</month><year>2012</year><volume>2012</volume><issue>202</issue><fpage>1</fpage><lpage>154</lpage><pub-id pub-id-type="doi">10.3897/zookeys.202.2136</pub-id></mixed-citation></tp:treatment-meta><tp:nomenclature><tp:taxon-name>
                            <tp:taxon-name-part taxon-name-part-type="genus">Oberthuerella</tp:taxon-name-part>
                        <object-id xmlns:xlink="http://www.w3.org/1999/xlink" xlink:type="simple">http://www.waspweb.org/Cynipoidea/Liopteridae/Oberthuerellinae/Oberthuerella/index.htm</object-id>
								<object-id xmlns:xlink="http://www.w3.org/1999/xlink" xlink:type="simple">http://species-id.net/wiki/Oberthuerella</object-id>
								</tp:taxon-name><tp:taxon-authority>Saussure</tp:taxon-authority><tp:nomenclature-citation-list><tp:nomenclature-citation><tp:taxon-name>Oberthuerella</tp:taxon-name><comment> Saussure, 1890: plate 20, fig. 20. Type species: <italic><tp:taxon-name>Oberthuerella lenticularis</tp:taxon-name></italic> Saussure, by monotypy.</comment></tp:nomenclature-citation></tp:nomenclature-citation-list></tp:nomenclature><tp:treatment-sec sec-type="Diagnosis"><title>Diagnosis.</title><p><italic><tp:taxon-name>Oberthuerella</tp:taxon-name></italic> can be readily distinguished from <italic><tp:taxon-name>Xenocynips</tp:taxon-name></italic> by having distinct metasomal terga (tergites 3–5) with the inter-tergal sutures not fused. Mesopleuron is also distinctly concave, the concavity forming an oblique, shallow femoral groove; the mesopleural impression is absent and the ventral part of the mesopleuron is without horizontal, linear sculpture; the metatibial spurs are subequal in length, elongate. The lack of a pronotal crest produced into a conspicuous tooth-like process easily distinguishes <italic><tp:taxon-name>Oberthuerella</tp:taxon-name></italic> from <italic><tp:taxon-name>Tessmannella</tp:taxon-name></italic>.</p></tp:treatment-sec><tp:treatment-sec sec-type="Distribution"><title>Distribution.</title><p>Cameroon, Congo, Democratic Republic of Congo, Equatorial Guinea, Gabon, Ivory Coast, Kenya, Liberia, Madagascar, Malawi, South Africa, Tanzania, Uganda, Zambia, Zimbabwe.</p></tp:treatment-sec><tp:treatment-sec sec-type="Biology"><title>Biology.</title><p>Unknown.</p></tp:treatment-sec><tp:treatment-sec sec-type="Included species"><title>Included species.</title><p><italic><tp:taxon-name>Oberthuerella abscinda</tp:taxon-name></italic> Quinlan, 1979: 111</p><p><italic><tp:taxon-name>Oberthuerella aureopilosa</tp:taxon-name></italic> Benoit, 1955: 290</p><p><italic><tp:taxon-name>Oberthuerella breviscutellaris</tp:taxon-name></italic> Benoit, 1955: 286</p><p><italic><tp:taxon-name>Oberthuerella crassicornis</tp:taxon-name></italic> Benoit, 1955: 289</p><p><italic><tp:taxon-name>Oberthuerella compressa</tp:taxon-name></italic> Benoit, 1955: 292. Synonymy by <xref ref-type="bibr" rid="B19">Quinlan (1979)</xref>.</p><p><italic><tp:taxon-name>Oberthuerella cyclopia</tp:taxon-name></italic> Buffington &amp; van Noort, sp. n.</p><p><italic><tp:taxon-name>Oberthuerella eschara</tp:taxon-name></italic> Buffington &amp; van Noort, sp. n.</p><p><italic><tp:taxon-name>Oberthuerella kibalensis</tp:taxon-name></italic> van Noort &amp; Buffington, sp. n.</p><p><italic><tp:taxon-name>Oberthuerella lenticularis</tp:taxon-name></italic> Saussure, 1890: plate 20; fig. 20</p><p><italic><tp:taxon-name>Oberthuerella longicaudata</tp:taxon-name></italic> Benoit, 1955: 291</p><p><italic><tp:taxon-name>Oberthuerella longispinosa</tp:taxon-name></italic> Benoit, 1955: 290</p><p><italic><tp:taxon-name>Oberthuerella nigra</tp:taxon-name></italic> Kieffer, 1910a: 110. Holotype male previously in ZMHB, now missing (Ronquist, 1995). Not examined.</p><p><italic><tp:taxon-name>Oberthuerella nigrescens</tp:taxon-name></italic> Benoit, 1955 : 288</p><p><italic><tp:taxon-name>Oberthuerella pardolatus</tp:taxon-name></italic> Buffington &amp; van Noort, sp. n.</p><p><italic><tp:taxon-name>Oberthuerella sharkeyi</tp:taxon-name></italic> Buffington &amp; van Noort, sp. n.</p><p><italic><tp:taxon-name>Oberthuerella simba</tp:taxon-name></italic> Buffington &amp; van Noort, sp. n.</p><p><italic><tp:taxon-name>Oberthuerella tibialis</tp:taxon-name></italic> Kieffer, 1904: 107</p><p><italic><tp:taxon-name>Oberthuerella transiens</tp:taxon-name></italic> (Benoit); new combination by <xref ref-type="bibr" rid="B21">Ronquist (1995)</xref>.</p><p><italic><tp:taxon-name>Tessmannella transiens</tp:taxon-name></italic> Benoit, 1955: 283.</p><p><italic><tp:taxon-name>Oberthuerella triformis</tp:taxon-name></italic> Quinlan, 1979: 115</p></tp:treatment-sec><tp:treatment-sec sec-type="Key to Oberthuerella species (both sexes; modified from Quinlan 1979)"><title>Key to <italic><tp:taxon-name>Oberthuerella</tp:taxon-name></italic> species (both sexes; modified from <xref ref-type="bibr" rid="B19">Quinlan 1979</xref>)</title></tp:treatment-sec><ref-list><ref id="B19"><mixed-citation xmlns:xlink="http://www.w3.org/1999/xlink" xlink:type="simple"><person-group><name name-style="western"><surname>Quinlan</surname><given-names>J</given-names></name></person-group> (<year>1979</year>)<article-title> A revisionary classification of the Cynipoidea (Hymenoptera) of the Ethiopean zoologeographical region.</article-title><source>Bulletin of the British Museum of Natural History </source><volume>39</volume>: <fpage>85</fpage>-<lpage>133</lpage>.</mixed-citation></ref><ref id="B21"><mixed-citation xmlns:xlink="http://www.w3.org/1999/xlink" xlink:type="simple"><person-group><name name-style="western"><surname>Ronquist</surname><given-names>F</given-names></name></person-group> (<year>1995</year>)<article-title> Phylogeny and classification of the Liopteridae, an archaic group of cynipoid wasps (Hymenoptera).</article-title><source>Entomologica Scandinavica Supplement</source><volume>46</volume>: <fpage>1</fpage>-<lpage>74</lpage>.</mixed-citation></ref></ref-list></tp:taxon-treatment>
