# Supplementary material for: Revision of the Afrotropical Oberthuerellinae (Cynipoidea, Liopteridae)
Source: Zookeys. 2012 Jun 15;(202):1–154. doi: 10.3897/zookeys.202.2136 (PMC3381702; doi:10.3897/zookeys.202.2136)
Supplement: XML Treatment for Tessmannella [file zookeys.202.2136-treatment20.xml]

<!DOCTYPE tp:taxon-treatment
  PUBLIC "-//TaxonX//DTD Taxonomic Treatment Publishing DTD v0 20100105//EN" "tax-treatment-NSO.dtd">
<tp:taxon-treatment xmlns:tp="http://www.plazi.org/taxpub"><tp:treatment-meta><mixed-citation publication-type="journal"><person-group><name><surname>Buffington</surname><given-names>Matthew L.</given-names></name><name><surname>van Noort</surname><given-names>Simon</given-names></name></person-group><article-title>Revision of the Afrotropical Oberthuerellinae (Cynipoidea, Liopteridae)</article-title><source>Zookeys</source><day>15</day><month>6</month><year>2012</year><volume>2012</volume><issue>202</issue><fpage>1</fpage><lpage>154</lpage><pub-id pub-id-type="doi">10.3897/zookeys.202.2136</pub-id></mixed-citation></tp:treatment-meta><tp:nomenclature><tp:taxon-name>
                            <tp:taxon-name-part taxon-name-part-type="genus">Tessmannella</tp:taxon-name-part>
                        <object-id xmlns:xlink="http://www.w3.org/1999/xlink" xlink:type="simple">http://www.waspweb.org/Cynipoidea/Liopteridae/Oberthuerellinae/Tessmannella/index.htm</object-id>
								<object-id xmlns:xlink="http://www.w3.org/1999/xlink" xlink:type="simple">http://species-id.net/wiki/Tessmannella</object-id>
								</tp:taxon-name><tp:taxon-authority>Hedicke</tp:taxon-authority><tp:nomenclature-citation-list><tp:nomenclature-citation><tp:taxon-name>Tessmannella</tp:taxon-name><comment> Hedicke, 1912: 303. Type species: <italic><tp:taxon-name>Tessmannella spinosa</tp:taxon-name></italic> Hedicke, by original designation.</comment></tp:nomenclature-citation></tp:nomenclature-citation-list></tp:nomenclature><tp:treatment-sec sec-type="Diagnosis"><title>Diagnosis.</title><p>Female antenna 13-segmented, subclavate; male 14-segmented. Face with reticulate to rugose sculpture and scattered pubescence. Pronotum coarsely rugose with<!--PageBreak--> median tooth or spine viewed laterally. Mesonotum with coarse variable sculpture, propodeum without pronounced side margins. Petiole three times as long as broad, terga 2–4 short (viewed laterally and dorsally), terga 5 largest. Metafemora with a rounded lobe between medial area and apex, tooth on metafemur angled, hind tibia with a distinct lobe apically, opposite the tibial spines. Scutellum with three foveae.</p></tp:treatment-sec><tp:treatment-sec sec-type="Distribution"><title>Distribution.</title><p>Central African Republic; Congo; Democratic Republic of Congo (Zaire); Equatorial Guinea; Gabon; Kenya.</p></tp:treatment-sec><tp:treatment-sec sec-type="Biology"><title>Biology.</title><p>Unknown.</p></tp:treatment-sec><tp:treatment-sec sec-type="Comments"><title>Comments.</title><p>Only four species were previously known in this genus, two described by <xref ref-type="bibr" rid="B8">Hedicke (1912)</xref>, one by <xref ref-type="bibr" rid="B1">Benoit (1955)</xref>, and one by <xref ref-type="bibr" rid="B19">Quinlan (1979)</xref>. <italic><tp:taxon-name>Tessmannella transiens</tp:taxon-name></italic> <xref ref-type="bibr" rid="B1">Benoit (1955)</xref> was transferred to <italic><tp:taxon-name>Oberthuerella</tp:taxon-name></italic> by <xref ref-type="bibr" rid="B21">Ronquist (1995)</xref> leaving three species in the genus. Here we describe three new species, elevating the total to six.</p></tp:treatment-sec><tp:treatment-sec sec-type="Included species"><title>Included species.</title><p><italic><tp:taxon-name>Tessmannella copelandi</tp:taxon-name></italic> Buffington &amp; van Noort, sp. n.</p><p><italic><tp:taxon-name>Tessmannella expansa</tp:taxon-name></italic> Quinlan, 1979: 116</p><p><italic><tp:taxon-name>Tessmannella kiplingi</tp:taxon-name></italic> Buffington &amp; van Noort, sp. n.</p><p><italic><tp:taxon-name>Tessmannella nigra</tp:taxon-name></italic> Hedicke, 1912: 304</p><p><italic><tp:taxon-name>Tessmannella roberti</tp:taxon-name></italic> Buffington &amp; van Noort, sp. n.</p><p><italic><tp:taxon-name>Tessmannella spinosa</tp:taxon-name></italic> Hedicke, 1912: 303</p></tp:treatment-sec><tp:treatment-sec sec-type="Key to species of Tessmannella (both sexes)"><title>Key to species of <italic><tp:taxon-name>Tessmannella</tp:taxon-name></italic> (both sexes)</title><p>(Available online at <ext-link xmlns:xlink="http://www.w3.org/1999/xlink" ext-link-type="uri" xlink:href="http://www.waspweb.org/Cynipoidea/Keys/index.htm" xlink:type="simple">http://www.waspweb.org/Cynipoidea/Keys/index.htm</ext-link>)</p><table-wrap content-type="key" position="float" orientation="portrait"><table><tbody><tr><td rowspan="1" colspan="1"/><td rowspan="1" colspan="1"><graphic xmlns:xlink="http://www.w3.org/1999/xlink" xlink:href="ZooKeys-202-001-i039.jpg" position="float" orientation="portrait" xlink:type="simple"/></td></tr><tr><td rowspan="1" colspan="1">1A</td><td rowspan="1" colspan="1">Forewing uniformly infuscate; posterior margins of T3 and T4 broadly  emarginate</td><td rowspan="1" colspan="1">2</td></tr><tr><td rowspan="1" colspan="1"/><td rowspan="1" colspan="1"><graphic xmlns:xlink="http://www.w3.org/1999/xlink" xlink:href="ZooKeys-202-001-i040.jpg" position="float" orientation="portrait" xlink:type="simple"/></td></tr><tr><td rowspan="1" colspan="1">1B</td><td rowspan="1" colspan="1">Forewing basally hyaline, with either one or two infuscate patches posterior and distal to the marginal cell; posterior margins of T3 and T4 straight, not emarginate</td><td rowspan="1" colspan="1">4</td></tr><tr><td rowspan="1" colspan="1"/><td rowspan="1" colspan="1"><graphic xmlns:xlink="http://www.w3.org/1999/xlink" xlink:href="ZooKeys-202-001-i041.jpg" position="float" orientation="portrait" xlink:type="simple"/></td></tr><tr><td rowspan="1" colspan="1">2A</td><td rowspan="1" colspan="1">Ventral malar margin, immediately adjacent to mandibular base, distinctly striate</td><td rowspan="1" colspan="1">3</td></tr><tr><td rowspan="1" colspan="1"/><td rowspan="1" colspan="1"><graphic xmlns:xlink="http://www.w3.org/1999/xlink" xlink:href="ZooKeys-202-001-i042.jpg" position="float" orientation="portrait" xlink:type="simple"/></td></tr><tr><td rowspan="1" colspan="1">2B</td><td rowspan="1" colspan="1">Ventral malar margin, immediately adjacent to mandibular base, gently shagreened</td><td rowspan="1" colspan="1"><italic><tp:taxon-name>Tessmannella nigra</tp:taxon-name></italic> Hedicke</td></tr><tr><td rowspan="1" colspan="1"/><td rowspan="1" colspan="1"><graphic xmlns:xlink="http://www.w3.org/1999/xlink" xlink:href="ZooKeys-202-001-i043.jpg" position="float" orientation="portrait" xlink:type="simple"/></td></tr><tr><td rowspan="1" colspan="1">3A</td><td rowspan="1" colspan="1">Distinct clypeo-pleurostomal line present; face shagreened medially</td><td rowspan="1" colspan="1"><italic><tp:taxon-name>Tessmannella spinosa</tp:taxon-name></italic> Hedicke</td></tr><tr><td rowspan="1" colspan="1"/><td rowspan="1" colspan="1"><graphic xmlns:xlink="http://www.w3.org/1999/xlink" xlink:href="ZooKeys-202-001-i044.jpg" position="float" orientation="portrait" xlink:type="simple"/></td></tr><tr><td rowspan="1" colspan="1">3B</td><td rowspan="1" colspan="1">Clypo-pleurostomal line absent; face horizontally striate medially</td><td rowspan="1" colspan="1"><italic><tp:taxon-name>Tessmannella expansa</tp:taxon-name></italic> Quinlan</td></tr><tr><td rowspan="1" colspan="1"/><td rowspan="1" colspan="1"><graphic xmlns:xlink="http://www.w3.org/1999/xlink" xlink:href="ZooKeys-202-001-i045.jpg" position="float" orientation="portrait" xlink:type="simple"/></td></tr><tr><td rowspan="1" colspan="1">4A</td><td rowspan="1" colspan="1">Central scutellar area smooth, with a very faint central carina </td><td rowspan="1" colspan="1"><italic><tp:taxon-name>Tessmannella copelandi</tp:taxon-name></italic> sp. n.</td></tr><tr><td rowspan="1" colspan="1"/><td rowspan="1" colspan="1"><graphic xmlns:xlink="http://www.w3.org/1999/xlink" xlink:href="ZooKeys-202-001-i046.jpg" position="float" orientation="portrait" xlink:type="simple"/></td></tr><tr><td rowspan="1" colspan="1">4B</td><td rowspan="1" colspan="1">Central scutellar area areolate to foveate</td><td rowspan="1" colspan="1">5</td></tr><tr><td rowspan="1" colspan="1"/><td rowspan="1" colspan="1"><graphic xmlns:xlink="http://www.w3.org/1999/xlink" xlink:href="ZooKeys-202-001-i047.jpg" position="float" orientation="portrait" xlink:type="simple"/></td></tr><tr><td rowspan="1" colspan="1">5A</td><td rowspan="1" colspan="1">Forewing with single distinct infuscate patch throughout marginal cell and immediately posterior; central scutellar area areolate; dorsal and lateral pronotum areolate</td><td rowspan="1" colspan="1"><italic><tp:taxon-name>Tessmannella roberti</tp:taxon-name></italic> sp. n.</td></tr><tr><td rowspan="1" colspan="1"/><td rowspan="1" colspan="1"><graphic xmlns:xlink="http://www.w3.org/1999/xlink" xlink:href="ZooKeys-202-001-i048.jpg" position="float" orientation="portrait" xlink:type="simple"/></td></tr><tr><td rowspan="1" colspan="1">5B</td><td rowspan="1" colspan="1">Forewing with two infuscate patches, one including the marginal cell and space immediately posterior, and a second faint patch that encompasses the entire distal margin of the forewing (leaving a small, hyaline area between the distal margin and the marginal cell); central scutellar area foveolate; dorsal and lateral margins of pronotum horizontally striate, resulting in a ‘wave-like' texture</td><td rowspan="1" colspan="1"><italic><tp:taxon-name>Tessmannella kiplingi</tp:taxon-name></italic> sp. n.</td></tr></tbody></table></table-wrap></tp:treatment-sec><ref-list><ref id="B8"><mixed-citation xmlns:xlink="http://www.w3.org/1999/xlink" xlink:type="simple"><person-group><name name-style="western"><surname>Hedicke</surname><given-names>H</given-names></name></person-group> (<year>1912</year>)<article-title> Beiträge zur Kenntnis der Cynipiden. I. Eine neue Gattung aus der Unterfamilia der Obertürellinae.</article-title><source>Entomologische Zeitschift </source><volume>1912</volume>: <fpage>303</fpage>-<lpage>304</lpage>.</mixed-citation></ref><ref id="B1"><mixed-citation xmlns:xlink="http://www.w3.org/1999/xlink" xlink:type="simple"><person-group><name name-style="western"><surname>Benoit</surname><given-names>PLG</given-names></name></person-group> (<year>1955</year>)<article-title> Les Liopteridae Oberthurellinae du Congo Belge.</article-title><source>Revue de Zoologie et de Botanique Africaines </source><volume>52</volume>: <fpage>283</fpage>-<lpage>293</lpage>.</mixed-citation></ref><ref id="B19"><mixed-citation xmlns:xlink="http://www.w3.org/1999/xlink" xlink:type="simple"><person-group><name name-style="western"><surname>Quinlan</surname><given-names>J</given-names></name></person-group> (<year>1979</year>)<article-title> A revisionary classification of the Cynipoidea (Hymenoptera) of the Ethiopean zoologeographical region.</article-title><source>Bulletin of the British Museum of Natural History </source><volume>39</volume>: <fpage>85</fpage>-<lpage>133</lpage>.</mixed-citation></ref><ref id="B21"><mixed-citation xmlns:xlink="http://www.w3.org/1999/xlink" xlink:type="simple"><person-group><name name-style="western"><surname>Ronquist</surname><given-names>F</given-names></name></person-group> (<year>1995</year>)<article-title> Phylogeny and classification of the Liopteridae, an archaic group of cynipoid wasps (Hymenoptera).</article-title><source>Entomologica Scandinavica Supplement</source><volume>46</volume>: <fpage>1</fpage>-<lpage>74</lpage>.</mixed-citation></ref></ref-list></tp:taxon-treatment>
