# Supplementary material for: Revision of the Afrotropical Oberthuerellinae (Cynipoidea, Liopteridae)
Source: Zookeys. 2012 Jun 15;(202):1–154. doi: 10.3897/zookeys.202.2136 (PMC3381702; doi:10.3897/zookeys.202.2136)
Supplement: XML Treatment for Tessmannella copelandi [file zookeys.202.2136-treatment21.xml]

<!DOCTYPE tp:taxon-treatment
  PUBLIC "-//TaxonX//DTD Taxonomic Treatment Publishing DTD v0 20100105//EN" "tax-treatment-NSO.dtd">
<tp:taxon-treatment xmlns:tp="http://www.plazi.org/taxpub"><tp:treatment-meta><mixed-citation publication-type="journal"><person-group><name><surname>Buffington</surname><given-names>Matthew L.</given-names></name><name><surname>van Noort</surname><given-names>Simon</given-names></name></person-group><article-title>Revision of the Afrotropical Oberthuerellinae (Cynipoidea, Liopteridae)</article-title><source>Zookeys</source><day>15</day><month>6</month><year>2012</year><volume>2012</volume><issue>202</issue><fpage>1</fpage><lpage>154</lpage><pub-id pub-id-type="doi">10.3897/zookeys.202.2136</pub-id></mixed-citation></tp:treatment-meta><tp:nomenclature><tp:taxon-name>
                            <tp:taxon-name-part taxon-name-part-type="genus">Tessmannella</tp:taxon-name-part>
                            <tp:taxon-name-part taxon-name-part-type="species">copelandi</tp:taxon-name-part>
                        <object-id xmlns:xlink="http://www.w3.org/1999/xlink" xlink:type="simple">urn:lsid:zoobank.org:act:4AC8FB6A-F43C-4F26-9EB7-ECBDCF06BAF3</object-id>
								<object-id xmlns:xlink="http://www.w3.org/1999/xlink" xlink:type="simple">urn:lsid:biosci.ohio-state.edu:osuc_concepts:300221</object-id>
                        <object-id xmlns:xlink="http://www.w3.org/1999/xlink" xlink:type="simple">Morphbank accession: 704841–704850</object-id>
                        <object-id xmlns:xlink="http://www.w3.org/1999/xlink" xlink:type="simple">http://www.waspweb.org/Cynipoidea/Liopteridae/Oberthuerellinae/Tessmannella/Tessmannella_copelandi.htm</object-id>
                        <object-id xmlns:xlink="http://www.w3.org/1999/xlink" xlink:type="simple">http://species-id.net/wiki/Tessmannella_copelandi</object-id>
								</tp:taxon-name><tp:taxon-authority>Buffington &amp; van Noort</tp:taxon-authority><tp:taxon-status xmlns:xlink="http://www.w3.org/1999/xlink" xlink:type="simple">sp. n.</tp:taxon-status><xref ref-type="fig" rid="F39">Figures 39</xref><xref ref-type="fig" rid="F40">–40</xref></tp:nomenclature><tp:treatment-sec sec-type="Description"><title>Description.</title><p>Coloration of head, mesosoma, and metasoma, dark reddish brown; legs reddish brown. Sculpture on vertex, lateral surface of pronotum and mesoscutum present, deeply foveate laterally on head, pronotum; deeply horizontally striate on mesoscutum.</p><p><italic>Head</italic>. Broadly triangular, in anterior view. Pubescence on head present, sparse setae scattered over head. Sculpture along lateral margin of occiput absent. Gena (measured from compound eye to posterolateral margin of head) short, ratio of length of gena to length of compound eye in dorsal view &lt; 0.3, in dorsal view. Sculpture of gena present, with distinct fovea. Lateral margin of occiput defined by distinctly angled, raised, sharp carina. Occiput (except extreme lateral margin) smooth. Ocelli small, ratio of maximum diameter of a lateral ocellus to shortest distance between lateral ocelli 0.2–0.4. Anterior ocellus close to posterior ocelli, posterior margin of anterior ocellus behind or subcontiguous with a transverse line running through anterior margins of posterior ocelli. Relative position of toruli close to ocelli, ratio of vertical distance between inner margin of torulus and ventral margin of clypeus to vertical distance between anterior ocellus and torulus &lt; 2.0. Median keel of face present, extending to middle of face, not reaching clypeus. Vertical carina adjacent to ventral margin of torulus present. Facial sculpture almost entirely foveate, slightly horizontally striate along median keel. Facial <!--PageBreak-->impression absent, face flat. Antennal scrobe absent. Anterior tentorial pits large. Vertical delineations on lower face absent. Ventral clypeal margin laterally, close to anterior mandibular articulation, distinctly angled. Ventral clypeal margin medially emarginate. Clypeus smooth, evenly rounded. Malar space adjacent to anterior articulation of mandible evenly rounded, striate-foveate. Malar sulcus absent. Compound eye close to posterior ocellus, ratio of distance between compound eye and posterior mandibular articulation to distance between posterior ocellus<!--PageBreak--> and compound eye &gt; 1.2. Compound eye, in dorsal view, distinctly protruding from the surface of the head, particularly laterally. Pubescence on compound eye absent. Orbital furrows absent. Lateral frontal carina of face absent. Dorsal aspect of vertex deeply foveate. Posterior aspect of vertex foveate. Hair punctures on lateral aspect of vertex present, indistinct. Posterior surface of head almost flat, not deeply impressed.</p><p><italic>Labial-maxillary complex</italic>. Apical segment of maxillary palp with pubescence, consisting only of erect setae. Apical seta on apical segment of maxillary palp shorter than twice length of second longest apical seta. Erect setae medially on apical segment of maxillary palp present. Maxillary palp composed of four segments. Last two segments of maxillary palp (in normal repose) straight. Distal margin of subapical segment of maxillary palp straight, apical segment bending outwards. Apical segment of maxillary palp more than 1.5 times as long as preceding segment.</p><p><italic>Antenna</italic>. Articulation between flagellomeres in antenna connate with articles broadly joined. Female antenna composed of 11 flagellomeres. Female F1 shorter than F2; black. Flagellomeres of female antenna cylindrical, not widened towards apex, non-clavate. Placoidal sensilla absent. Distal flagellomeres of female antenna not conspicuously enlarged compared to proximal flagellomeres.</p><p><!--PageBreak--><italic>Pronotum</italic>. Macrosculpture on lateral surface of pronotum present, dorsomedially foveate, laterally foveate-costate. Pubescence on lateral surface of pronotum present, sparse, composed of few short hairs. Anterior flange of pronotal plate distinctly protruding anteriorly, longitudinally striate. Carinae extending posteriorly from lateral margin of pronotal plate absent. Lateral pronotal carina present. Pronotal crest present, raised into a distinct process projecting above anterior margin of mesoscutum. Submedian pronotal depressions absent, represented by shallow depression. Lateral margin of pronotal plate defined all the way to the dorsal margin of the pronotum. Pronotal plate wide, almost as wide as head.</p><p><italic>Mesoscutum</italic>. Mesoscutal surface convex, evenly curved. Sculpture on mesoscutum present, transversely costate with dorsally projected serrations. Notaulus present, wide, transversely striate, distinctly wider posteriorly. Median mesoscutal carina absent. Anterior admedial lines present, with adjacent cuticular surface smooth. Median mesoscutal impression present, long, reaching over 1/2 length of mesoscutum. Parascutal carina nearly straight anteriorly, posteriorly curved mesally.</p><p><italic>Mesopleuron</italic>. Dorsally with strigae running dorsoventrally; ventrally smooth, medially sparsely setose. Subpleuron anteriorly strigate, posteriorly smooth; medially with sparse, long setae. Lower mesopleuron medially smooth, glabrous; costate laterally, ventrally. Epicnemial carina absent. Lateroventral mesopleural carina present, marking abrupt change of slope of mesopectus. Mesopleural triangle present, distinctly impressed with distinct dorsal and ventral border, glabrous. Subalar pit large and well defined, lying in posterior end of mesopleural triangle. Speculum present, smooth anteriorly, microcarinate posteriorly. Mesopleural carina absent.</p><p><italic>Scutellum</italic>. Dorsal surface of scutellum smooth centrally, peripherally areolate-punctate. Circumscutellar carina absent. Posterior margin of axillula marked by distinct ledge, axillula distinctly impressed adjacent to ledge. Lateroventral margin of scutellum posterior to auricula smooth ventrally, obliquely longitudinally striate dorsally, entirely striate posteriorly. Dorsoposterior part of scutellum produced posteriorly into sharp spine, less than 1.0× length of petiole. Dorsal part of scutellum entirely rugose. Scutellar plate absent. Scutellar foveae present, three, each lateral fovea with two longitudinal divisions, central fovea smooth, resulting in transverse row of 7 longitudinally elongate subfovea. Longitudinal scutellar carinae present as single central carina. Single longitudinal carina separating scutellar foveae absent. Posterolateral margin of scutellum drawn out into distinct protuberance. Lateral bar narrow, with strong strigate, foveate sculpture.</p><p><italic>Metapectal-propodeal complex</italic>. Metapectal cavity anterodorsal to metacoxal base absent. Anterior margin of metapectal-propodeal complex seperated from mesopleuron by distinct dorso-ventral ledge. Posteroventral corner of metapleuron (in lateral view) extended posteriorly. Anterior impression of metepimeron present, triangular, with broadest part ventrally. Posterior margin of metepimeron distinct, separating metepimeron from propodeum. Subalar area slightly broadened anteriorly, without longitudinal division indicated. Calyptra present, blunt, lobe-like, polished. Dorse<!--PageBreak-->llum absent. Anterior impression of metepisternum, immediately beneath anterior end of metapleural carina, large and wide. Pubescence consisting of few scattered hairs on posterior part of metapleuron and lateral part of propodeum. Propodeal spurs absent. Lateral propodeal carinae present, not reaching scutellum. Ventral end of lateral propodeal carina reaching nucha, carinae separated from each other. Inter propodeal carinae space glabrous, costulate. Petiolar foramen removed from metacoxae, directed posteriorly. Horizontal carina running anteriorly from lateral propodeal carina absent. Lateral propodeal carina straight, sub-parallel. Calyptra, in lateral view, elongate. Propodeum ‘neck-like', drawn out posteriorly. Calyptra, in posterior view, dorsoventrally elongate.</p><p><italic>Legs</italic>. Pubescence posterolaterally on metacoxa sparse to moderately dense, confined dense hair patch absent. Microsculpture on hind coxa absent. Longitudinal carina on the posterior surface of metatibia absent. Metafemoral spine present, elongate, extending distally as low keel along ventral femoral margin. Distal mesotibial spurs shorter than medial spurs. Distal metatibial spurs shorter than medial spurs. Ratio of first metatibial segment to remaining 4 segments less than 1.0. Pubescence on outer surface of metatarsal claw sparse, consisting of few setae. Outer surface of metatarsal claw almost entirely smooth. Apical seta of metatarsal claw positioned on outer surface below dorsal margin. Base of metatarsal claw weakly expanded, apex slightly bent, ratio width of base to length of apex &lt; 0.6.</p><p><italic>Forewing</italic>. Pubescence of forewing absent on basal half of wing, sparse distally. Apical margin of female forewing rounded. Rs+M of forewing tubular. Mesal end of Rs+M vein situated closer to posterior margin of forewing, directed towards posterior end of basalis. Vein R1 tubular along at least basal part of anterior margin of marginal cell. Basal abscissa of R1 (the abscissa between 2r and the forewing margin) of forewing as broad as adjacent wing veins. Coloration of forewing hyaline with slight infuscation covering marginal cell, area posterior to marginal cell. Marginal cell of forewing membranous, similar to other wing cells. Areolet absent. Hair fringe along apical margin of forewing absent.</p><p><italic>Petiole</italic>. Distinctly elongate, &gt;5–6× longer than broad. Surface of petiole longitudinally costate, ribbed, ventral keel absent. Posterior part of female petiole not abruptly widened. Ventral flange of annulus of female petiole absent.</p><p><italic>Metasoma</italic>. Setal band (hairy ring) at base of tergum 3 absent, base of metasoma glabrous. Tergum 3 distinctly smaller than tergum 4. Posterior margin of tergum 3 smoothly rounded. Posterior margin of tergum 4 evenly rounded. In lateral view, sternum 3 exposed, ventral border of T2–T7 visible. Sculpture on metasomal terga present, dorsally smooth, posteroventrally micropunctate. Syntergum absent, all postpetiolar terga free. Annulus absent. Peg-like setae on T6–T7 absent. Posteroventral cavities of female metasoma T7 present, glabrous save for few, long setae. Female posteroventral margin of T6–T7 straight, parallel, with medial carina. Terebrum and hypopygium (in lateral view) straight, pointing posteriorly.</p><fig id="F39" position="float" orientation="portrait"><label>Figure 39.</label><caption><p><italic><tp:taxon-name>Tessmannella copelandi</tp:taxon-name></italic> Buffington &amp; van Noort, sp. n., holotype <bold>A</bold> lateral habitus <bold>B</bold> dorsal habitus <bold>C</bold> head and mesosoma, lateral view <bold>D</bold> head and mesosoma, dorsal view <bold>E</bold> meso- and metapleurae, scutellum, lateral view <bold>F</bold> mesosoma, lateral view.</p></caption><graphic xmlns:xlink="http://www.w3.org/1999/xlink" xlink:href="ZooKeys-202-001-g039.jpg" position="float" orientation="portrait" xlink:type="simple"/></fig><fig id="F40" position="float" orientation="portrait"><label>Figure 40.</label><caption><p><italic><tp:taxon-name>Tessmannella copelandi</tp:taxon-name></italic> Buffington &amp; van Noort, sp. n., holotype <bold>A</bold> head, anterior view <bold>B</bold> hind margin of metasoma, lateral view <bold>C</bold> scutellum and petiole, dorsal view <bold>D</bold> labels.</p></caption><graphic xmlns:xlink="http://www.w3.org/1999/xlink" xlink:href="ZooKeys-202-001-g040.jpg" position="float" orientation="portrait" xlink:type="simple"/></fig></tp:treatment-sec><tp:treatment-sec sec-type="Diagnosis"><title>Diagnosis.</title><p>This species is similar to <italic><tp:taxon-name>Tessmannella kiplingi</tp:taxon-name></italic> and <italic><tp:taxon-name>Tessmannella roberti</tp:taxon-name></italic>, which have the forewing basally hyaline and the posterior margins of metasoma T3–T4 straight. <!--PageBreak-->This species can be distinguished from <italic><tp:taxon-name>Tessmannella kiplingi</tp:taxon-name></italic> and <italic><tp:taxon-name>Tessmannella roberti</tp:taxon-name></italic> by having the central area of the scutellum completely smooth (areolate to foveate in the latter species).</p></tp:treatment-sec><tp:treatment-sec sec-type="Etymology"><title>Etymology.</title><p>Named after our friend and acclaimed African entomologist Robert Copeland (ICIPE, Kenya), collector of the type series for this species.</p></tp:treatment-sec><tp:treatment-sec sec-type="Distribution"><title>Distribution.</title><p>Kenya. <bold>Link to Distribution Map.</bold> [<ext-link xmlns:xlink="http://www.w3.org/1999/xlink" ext-link-type="uri" xlink:href="http://hol.osu.edu/map-full.html?id=300221" xlink:type="simple">http://hol.osu.edu/map-full.html?id=300221</ext-link>]</p></tp:treatment-sec><tp:treatment-sec sec-type="Material examined"><title>Material examined.</title><p>Holotype, female: <bold>KENYA:</bold> Central Prov., nr. forest station, indigenous forest margin, Njukini Forest, <named-content xmlns:xlink="http://www.w3.org/1999/xlink" content-type="dwc:verbatimCoordinates" xlink:type="simple">0.51660°S, 37.41843°E</named-content>, 1455m, 1.VIII–14.VIII.2007, malaise trap, R. Copeland, USNM ENT 00764801 (deposited in NMKE). <italic>Paratypes</italic>: (2 females) <bold>KENYA:</bold> Central Prov., nr. forest station, indigenous forest margin, Njukini Forest, <named-content xmlns:xlink="http://www.w3.org/1999/xlink" content-type="dwc:verbatimCoordinates" xlink:type="simple">0.51660°S, 37.41843°E</named-content>, 1455m, 19.VII-1.VIII.2007, malaise trap, R. Copeland (1 female, USNM ENT 00764802 (USNM)). Central Prov., relict indigenous forest, Njukini Forest, <named-content xmlns:xlink="http://www.w3.org/1999/xlink" content-type="dwc:verbatimCoordinates" xlink:type="simple">00°31.15'S, 37°25.19'E</named-content>, 1455m, no date, malaise trap, R. Copeland (1 female, USNM ENT 00764803 (SAMC)).</p></tp:treatment-sec></tp:taxon-treatment>
