# Supplementary material for: Revision of the Afrotropical Oberthuerellinae (Cynipoidea, Liopteridae)
Source: Zookeys. 2012 Jun 15;(202):1–154. doi: 10.3897/zookeys.202.2136 (PMC3381702; doi:10.3897/zookeys.202.2136)
Supplement: XML Treatment for Tessmannella kiplingi [file zookeys.202.2136-treatment23.xml]

<!DOCTYPE tp:taxon-treatment
  PUBLIC "-//TaxonX//DTD Taxonomic Treatment Publishing DTD v0 20100105//EN" "tax-treatment-NSO.dtd">
<tp:taxon-treatment xmlns:tp="http://www.plazi.org/taxpub"><tp:treatment-meta><mixed-citation publication-type="journal"><person-group><name><surname>Buffington</surname><given-names>Matthew L.</given-names></name><name><surname>van Noort</surname><given-names>Simon</given-names></name></person-group><article-title>Revision of the Afrotropical Oberthuerellinae (Cynipoidea, Liopteridae)</article-title><source>Zookeys</source><day>15</day><month>6</month><year>2012</year><volume>2012</volume><issue>202</issue><fpage>1</fpage><lpage>154</lpage><pub-id pub-id-type="doi">10.3897/zookeys.202.2136</pub-id></mixed-citation></tp:treatment-meta><tp:nomenclature><tp:taxon-name>
                            <tp:taxon-name-part taxon-name-part-type="genus">Tessmannella</tp:taxon-name-part>
                            <tp:taxon-name-part taxon-name-part-type="species">kiplingi</tp:taxon-name-part>
                        <object-id xmlns:xlink="http://www.w3.org/1999/xlink" xlink:type="simple">urn:lsid:zoobank.org:act:7C7527BA-CA8D-4765-885E-B4F4E316AC11</object-id>
								<object-id xmlns:xlink="http://www.w3.org/1999/xlink" xlink:type="simple">urn:lsid:biosci.ohio-state.edu:osuc_concepts:300222</object-id>
                        <object-id xmlns:xlink="http://www.w3.org/1999/xlink" xlink:type="simple">Morphbank accession: 704859–704867</object-id>
                        <object-id xmlns:xlink="http://www.w3.org/1999/xlink" xlink:type="simple">http://www.waspweb.org/Cynipoidea/Liopteridae/Oberthuerellinae/Tessmannella/Tessmannella_kiplingi.htm</object-id>
                        <object-id xmlns:xlink="http://www.w3.org/1999/xlink" xlink:type="simple">http://species-id.net/wiki/Tessmannella_kiplingi</object-id>
								</tp:taxon-name><tp:taxon-authority>Buffington &amp; van Noort</tp:taxon-authority><tp:taxon-status xmlns:xlink="http://www.w3.org/1999/xlink" xlink:type="simple">sp. n.</tp:taxon-status><xref ref-type="fig" rid="F43">Figures 43</xref><xref ref-type="fig" rid="F44">–44</xref></tp:nomenclature><tp:treatment-sec sec-type="Description"><title>Description.</title><p>Coloration of head, mesosoma, and metasoma black to dark brown; fore, mid legs lighter brown, hind legs dark brown to black. Sculpture on vertex, lateral su<!--PageBreak-->rface of pronotum and mesoscutum present, moderately striate laterally on head, vertex; pronotum, mesoscutum horizontally striate with interspersed crests.</p><p><italic>Head</italic>. Broadly triangular, in anterior view. Pubescence on head present, sparse setae scattered over head. Sculpture along lateral margin of occiput absent. Gena (measured from compound eye to posterolateral margin of head) short, ratio of length of gena to length of compound eye in dorsal view &lt; 0.3, in dorsal view. Sculpture of gena deeply striate with remnants of fovea. Lateral margin of occiput defined by evenly rounded, raised, sharp carina. Occiput (except extreme lateral margin) smooth. Ocelli large, ratio of maximum diameter of a lateral ocellus to shortest distance between lateral ocelli &gt; 0.4. Anterior ocellus between lateral ocelli. Relative position of toruli close to ocelli, ratio of vertical distance between inner margin of torulus and ventral margin of clypeus to vertical distance between anterior ocellus and torulus &lt; 2.0. Median keel of face present, short, not extending beyond toruli. Vertical carina adjacent to ventral margin of torulus absent. Facial sculpture present, surface evenly foveate. Facial impression absent, face flat. Antennal scrobe absent. Anterior tentorial pits large. Vertical delineations on lower face absent. Ventral clypeal margin laterally, close to anterior mandibular articulation, distinctly angled. Ventral clypeal margin medially emarginate. Clypeus foveate-punctate; horizontally striate. Malar space adjacent to anterior articulation of mandible evenly rounded, foveate, with striate raised berm along mandibular base. Malar sulcus absent. Compound eye close to posterior ocellus, ratio of distance between compound eye and posterior mandibular articulation to distance between posterior ocellus and compound eye &gt; 1.2. Compound eye, in dorsal view, distinctly protruding from the surface of the head, particularly laterally. Pubescence on compound eye absent. Orbital furrows absent. Lateral frontal carina of face absent. Dorsal aspect of vertex variously strigate. Posterior aspect of vertex punctate; foveate. Hair punctures on lateral aspect of vertex present, distinctly enlarged. Posterior surface of head almost flat, not deeply impressed.</p><p><italic>Labial-maxillary complex</italic>. Apical segment of maxillary palp with pubescence, consisting only of erect setae. First segment of labial palp as long as apical segment. Labial palp composed of three segments. Apical seta on apical segment of maxillary palp shorter than twice length of second longest apical seta. Erect setae medially on apical segment of maxillary palp present. Maxillary palp composed of four segments. Last two segments of maxillary palp (in normal repose) straight. Distal margin of subapical segment of maxillary palp straight, apical segment bending outwards. Apical segment of maxillary palp more than 1.5 times as long as preceding segment.</p><p><italic>Antenna</italic>. Articulation between flagellomeres in antenna connate with articles broadly joined. Female antenna composed of 11 flagellomeres. Female F1 shorter than F2; light brown in color. Flagellomeres of female antenna cylindrical, distinctly widened towards apex, non-clavate. Placoidal sensilla absent. Distal flagellomeres of female antenna not conspicuously enlarged compared to proximal flagellomeres.</p><p><italic>Pronotum</italic>. Macrosculpture on lateral surface of pronotum present, dorsomedially costate with remnants of foveae, ventro-laterally gently striate to smooth. Pubescence on lateral surface of pronotum present, sparse, composed of few short hairs. Anterior flange of pronotal plate distinctly protruding anteriorly, centrally smooth, longitudi<!--PageBreak-->nally striate laterally. Carinae extending posteriorly from lateral margin of pronotal plate absent. Lateral pronotal carina present. Pronotal crest present, raised into a distinct process projecting above anterior margin of mesoscutum. Submedian pronotal depressions closed laterally, deep. Lateral margin of pronotal plate defined all the way to the dorsal margin of the pronotum. Pronotal plate wide, almost as wide as head.</p><p><italic>Mesoscutum</italic>. Mesoscutal surface convex, evenly curved. Sculpture on mesoscutum present, transversely costate with dorsally projected serrations. Notaulus present, wide,<!--PageBreak--> transversely striate, distinctly wider posteriorly. Median mesoscutal carina absent. Anterior admedial lines absent. Median mesoscutal impression present, medium in length, reaching 1/4 length of mesoscutum. Parascutal carina nearly straight anteriorly, posteriorly curved mesally.</p><p><italic>Mesopleuron</italic>. Horizontally strigate dorsally, with single deep longitudinal trough at midline, ventrally slightly smoother, with gentle, parallel horizontal striae. Subpleuron gently smooth to shagreened, anteriorly and posteriorly with long, white setae; medially with single longitudinal carina. Lower mesopleuron medially smooth, setose; costate laterally, ventrally. Epicnemial carina absent. Lateroventral mesopleural carina present, not marking abrupt change of slope of mesopectus. Mesopleural triangle present, distinctly impressed into longitudinal trough ventrally; anteriorly setose, dorsally striate, ventrally smooth. Subalar pit large and well defined, lying in posterior end of mesopleural triangle. Speculum present, striate, with distinct smooth, glabrous ventral cavity. Mesopleural carina absent.</p><p><italic>Scutellum</italic>. Dorsal surface of scutellum foveate-areolate. Circumscutellar carina absent. Posterior margin of axillula marked by distinct ledge, axillula distinctly impressed adjacent to ledge. Lateroventral margin of scutellum posterior to auricula smooth ventrally, obliquely longtidinally striate dorsally, entirely striate posteriorly. Dorsoposterior part of scutellum produced posteriorly into sharp spine, less than 1.0× length <!--PageBreak-->of petiole. Dorsal part of scutellum entirely rugose. Scutellar plate absent. Scutellar foveae present, three. Longitudinal scutellar carinae absent. Single longitudinal carina separating scutellar foveae absent. Posterolateral margin of scutellum drawn out into distinct protuberance. Lateral bar weakly strigate, narrow.</p><p><italic>Metapectal-propodeal complex</italic>. Metapectal cavity anterodorsal to metacoxal base absent. Anterior margin of metapectal-propodeal complex seperated from mesopleuron by distinct dorso-ventral ledge. Posteroventral corner of metapleuron (in lateral view) extended posteriorly. Anterior impression of metepimeron present, triangular, with broadest part ventrally. Posterior margin of metepimeron distinct, separating metepimeron from propodeum. Subalar area slightly broadened anteriorly, without longitudinal division indicated. Calyptra present, blunt, lobe-like, polished posteriorly, strigate anteriorly with setiferous punctures. Dorsellum present, shagreened, glabrous. Anterior impression of metepisternum, immediately beneath anterior end of metapleural carina, large and wide. Pubescence long, dense, silvery on metapleuron; long, thin on propodeum. Propodeal spurs absent. Lateral propodeal carinae present, not reaching scutellum. Ventral end of lateral propodeal carina reaching nucha, carinae separated from each other. Inter propodeal carinae space glabrous, horizontally striate with central, bifurcating keel. Petiolar foramen removed from metacoxae, directed posteriorly. Horizontal carina running anteriorly from lateral propodeal carina present. Lateral propodeal carina straight, sub-parallel. Calyptra, in lateral view, elongate. Propodeum drawn out posteriorly, with nucha in line with terminus of scutellar spine. Calyptra, in posterior view, dorsoventrally elongate.</p><p><italic>Legs</italic>. Pubescence posterolaterally on metacoxa present, evenly covering anterior aspect. Microsculpture on hind coxa present antero-laterally, smooth posterolaterally. Longitudinal carina on the posterior surface of metatibia present, well developed. Metafemoral spine present, elongate, with adjacent setal knob posteriorly. Distal mesotibial spurs shorter than medial spurs. Distal metatibial spurs shorter than medial spurs. Ratio of first metatibial segment to remaining 4 segments greater than 1.0. Pubescence on outer surface of metatarsal claw sparse, consisting of few setae. Outer surface of metatarsal claw entirely smooth. Apical seta of metatarsal claw positioned on outer surface below dorsal margin. Base of metatarsal claw weakly expanded, apex slightly bent, ratio width of base to length of apex &lt; 0.6.</p><p><italic>Forewing</italic>. Pubescence of forewing absent on basal half of wing, sparse distally. Apical margin of female forewing rounded. Rs+M of forewing tubular. Mesal end of Rs+M vein situated closer to posterior margin of forewing, directed towards posterior end of basalis. Vein R1 tubular along at least basal part of anterior margin of marginal cell. Basal abscissa of R1 (the abscissa between 2r and the forewing margin) of forewing as broad as adjacent wing veins. Coloration of forewing hyaline with distinct infuscation covering marginal cell, area posterior to marginal cell, and small patch at distally. Marginal cell of forewing membranous, similar to other wing cells. Areolet absent. Hair fringe along apical margin of forewing absent.</p><p><italic>Petiole</italic>. Longitudinally costate, ribbed, ventral keel absent. Posterior part of female petiole not abruptly widened. Ventral flange of annulus of female petiole absent.</p><p><italic>Metasoma</italic>. Setal band (hairy ring) at base of tergum 3 absent, base of metasoma glabrous. Tergum 3 distinctly smaller than tergum 4. Posterior margin of tergum 3<!--PageBreak--> smoothly rounded. Posterior margin of tergum 4 straight. Sternum 3 exposed, ventral border of T2–T7 visible. Sculpture on metasomal terga present, finely punctate laterally, dorsally; posteriorly with large setal pits. Syntergum absent, all postpetiolar terga free. Annulus absent. Peg-like setae on T6–T7 absent. Posteroventral cavities of female metasoma T7 present, setose. Female posteroventral margin of T6–T7 straight, parallel. Terebrum and hypopygium (in lateral view) straight, pointing posteriorly.</p><p><italic>Ovipositor</italic>. First valvula of ovipositor narrowing gradually, not broadened apically, smooth at tip. Ovipositor clip absent.</p><fig id="F43" position="float" orientation="portrait"><label>Figure 43.</label><caption><p><italic><tp:taxon-name>Tessmannella kiplingi</tp:taxon-name></italic> Buffington &amp; van Noort, sp. n., holotype <bold>A</bold> lateral habitus <bold>B</bold> dorsal habitus <bold>C</bold> head and mesosoma, lateral view <bold>D</bold> head and mesosoma, dorsal view <bold>E</bold> meso- and metapleurae, lateral view <bold>F</bold> scutellum, dorsal view.</p></caption><graphic xmlns:xlink="http://www.w3.org/1999/xlink" xlink:href="ZooKeys-202-001-g043.jpg" position="float" orientation="portrait" xlink:type="simple"/></fig><fig id="F44" position="float" orientation="portrait"><label>Figure 44.</label><caption><p><italic><tp:taxon-name>Tessmannella kiplingi</tp:taxon-name></italic> Buffington &amp; van Noort, sp. n., holotype <bold>A</bold> head, anterior view <bold>B</bold> metasoma, lateral view <bold>C</bold> labels.</p></caption><graphic xmlns:xlink="http://www.w3.org/1999/xlink" xlink:href="ZooKeys-202-001-g044.jpg" position="float" orientation="portrait" xlink:type="simple"/></fig></tp:treatment-sec><tp:treatment-sec sec-type="Diagnosis"><title>Diagnosis.</title><p>Closely resembles <italic><tp:taxon-name>Tessmannella roberti</tp:taxon-name></italic> and <italic><tp:taxon-name>Tessmannella copelandi</tp:taxon-name></italic> in having the medial area of the forewing hyaline; distinguished from these species by having two distinct infuscate patches on the forewing. This species is further distinguished by the very distinctive wave-like texturing of the cuticle on the lateral aspects of the pronotum (areolate in other species of <italic><tp:taxon-name>Tessmannella</tp:taxon-name></italic>).</p></tp:treatment-sec><tp:treatment-sec sec-type="Etymology"><title>Etymology.</title><p>Named in honor of Rudyard Kipling, author of <italic>Just So Stories</italic> and others about Africa.</p></tp:treatment-sec><tp:treatment-sec sec-type="Distribution"><title>Distribution.</title><p>Congo. <bold>Link to Distribution Map.</bold>[<ext-link xmlns:xlink="http://www.w3.org/1999/xlink" ext-link-type="uri" xlink:href="http://hol.osu.edu/map-full.html?id=300222" xlink:type="simple">http://hol.osu.edu/map-full.html?id=300222</ext-link>]</p></tp:treatment-sec><tp:treatment-sec sec-type="Material examined"><title>Material examined.</title><p>Holotype, female: <bold>CONGO:</bold> Pool Dépt., Iboubikro, MT 4, Lesio Louna Reserve, <named-content xmlns:xlink="http://www.w3.org/1999/xlink" content-type="dwc:verbatimCoordinates" xlink:type="simple">03°16.196'S, 15°28.267'E</named-content>, 340m, 18.X.2008, malaise trap, Braet and Sharkey, USNM ENT 00764795 (deposited in USNM). <italic>Paratypes</italic>: (4 females): <bold>CONGO:</bold> Pool Dépt., Iboubikro, MT 4, Lesio Louna Reserve, <named-content xmlns:xlink="http://www.w3.org/1999/xlink" content-type="dwc:verbatimCoordinates" xlink:type="simple">03°16.196'S, 15°28.267'E</named-content>, 340m, 1.X–8.X.2008, malaise trap, Braet and Sharkey (1 female, USNM ENT 00764796 (USNM)). Pool Dépt., Iboubikro, MT 4, Lesio Louna Reserve, <named-content xmlns:xlink="http://www.w3.org/1999/xlink" content-type="dwc:verbatimCoordinates" xlink:type="simple">03°16.196'S, 15°28.267'E</named-content>, 340m, 15.X–22.X.2008, malaise trap, Braet and Sharkey (1 female, USNM ENT 00764797 (USNM)). Pool Dépt., Iboubikro, MT 4, Lesio Louna Reserve, <named-content xmlns:xlink="http://www.w3.org/1999/xlink" content-type="dwc:verbatimCoordinates" xlink:type="simple">03°16.196'S, 15°28.267'E</named-content>, 340m, 15.X–22.X.2008, malaise trap, Braet and Sharkey (1 female, USNM ENT 00764798 (USNM)). Pool Dépt., Iboubikro, MT 4, Lesio Louna Reserve, <named-content xmlns:xlink="http://www.w3.org/1999/xlink" content-type="dwc:verbatimCoordinates" xlink:type="simple">03°16.196'S, 15°28.267'E</named-content>, 340m, 15.X–22.X.2008, malaise trap, Braet and Sharkey (1 female, USNM ENT 00764799 (USNM)).</p></tp:treatment-sec></tp:taxon-treatment>
