# Supplementary material for: Revision of the Afrotropical Oberthuerellinae (Cynipoidea, Liopteridae)
Source: Zookeys. 2012 Jun 15;(202):1–154. doi: 10.3897/zookeys.202.2136 (PMC3381702; doi:10.3897/zookeys.202.2136)
Supplement: XML Treatment for Xenocynips [file zookeys.202.2136-treatment27.xml]

<!DOCTYPE tp:taxon-treatment
  PUBLIC "-//TaxonX//DTD Taxonomic Treatment Publishing DTD v0 20100105//EN" "tax-treatment-NSO.dtd">
<tp:taxon-treatment xmlns:tp="http://www.plazi.org/taxpub"><tp:treatment-meta><mixed-citation publication-type="journal"><person-group><name><surname>Buffington</surname><given-names>Matthew L.</given-names></name><name><surname>van Noort</surname><given-names>Simon</given-names></name></person-group><article-title>Revision of the Afrotropical Oberthuerellinae (Cynipoidea, Liopteridae)</article-title><source>Zookeys</source><day>15</day><month>6</month><year>2012</year><volume>2012</volume><issue>202</issue><fpage>1</fpage><lpage>154</lpage><pub-id pub-id-type="doi">10.3897/zookeys.202.2136</pub-id></mixed-citation></tp:treatment-meta><tp:nomenclature><tp:taxon-name>
                            <tp:taxon-name-part taxon-name-part-type="genus">Xenocynips</tp:taxon-name-part>
                        <object-id xmlns:xlink="http://www.w3.org/1999/xlink" xlink:type="simple">http://www.waspweb.org/Cynipoidea/Liopteridae/Oberthuerellinae/Xenocynips/index.htm</object-id>
								<object-id xmlns:xlink="http://www.w3.org/1999/xlink" xlink:type="simple">http://species-id.net/wiki/Xenocynips</object-id>
								</tp:taxon-name><tp:taxon-authority>Kieffer</tp:taxon-authority><tp:nomenclature-citation-list><tp:nomenclature-citation><tp:taxon-name>Xenocynips</tp:taxon-name><comment> Kieffer, 1910b:340.Type species: <italic><tp:taxon-name>Xenocynips subsquamata</tp:taxon-name></italic> Kiefferby monotypy.</comment></tp:nomenclature-citation></tp:nomenclature-citation-list></tp:nomenclature><tp:treatment-sec sec-type="Diagnosis"><title>Diagnosis.</title><p>Metasomal terga 3–5 fused, with inter tergal sutures partially visible; lower mesopleuron horizontally striate. <italic><tp:taxon-name>Tessmannella</tp:taxon-name></italic> is most easily confused with <italic><tp:taxon-name>Xenocynips</tp:taxon-name></italic>; the fusion of terga in <italic><tp:taxon-name>Xenocynips</tp:taxon-name></italic> is a very reliable and clearly visible character. Additionally, most species of <italic><tp:taxon-name>Xenocynips</tp:taxon-name></italic> possess a dorsoventrally striate lateral aspect of the scutellum, posterior to the auricula; this is useful for specimens in which the metasoma is missing.</p></tp:treatment-sec><tp:treatment-sec sec-type="Distribution"><title>Distribution.</title><p>Cameroon, Central African Republic, Congo, Democratic Republic of Congo.</p></tp:treatment-sec><tp:treatment-sec sec-type="Biology"><title>Biology.</title><p>Unknown.</p></tp:treatment-sec><tp:treatment-sec sec-type="Comments"><title>Comments.</title><p>This little known genus was treated by both <xref ref-type="bibr" rid="B19">Quinlan (1979)</xref> and <xref ref-type="bibr" rid="B21">Ronquist (1995)</xref>, the latter providing a proper redescription of the genus as well as apomorphies supporting its monophyly (included here as diagnostic characters). <xref ref-type="bibr" rid="B19">Quinlan (1979)</xref> reported the holotype of <italic><tp:taxon-name>Xenocynips subsquamata</tp:taxon-name></italic> as missing, but <xref ref-type="bibr" rid="B21">Ronquist (1995)</xref> reported the type in DEIC, and it is figured here (<xref ref-type="fig" rid="F56">Fig. 56</xref>). This species, in addition to the two described here as new, bring the total number of <italic><tp:taxon-name>Xenocynips</tp:taxon-name></italic> species to three.<!--PageBreak--></p></tp:treatment-sec><tp:treatment-sec sec-type="Included species"><title>Included species.</title><p><italic><tp:taxon-name>Xenocynips rhothion</tp:taxon-name></italic> Buffington &amp; van Noort, sp. n.</p><p><italic><tp:taxon-name>Xenocynips ronquisti</tp:taxon-name></italic> Buffington &amp; van Noort, sp. n.</p><p><italic><tp:taxon-name>Xenocynips subsquamata</tp:taxon-name></italic> Kieffer, 1910b: 340</p></tp:treatment-sec><tp:treatment-sec sec-type="Key to species of Xenocynips (both sexes)"><title>Key to species of <italic><tp:taxon-name>Xenocynips</tp:taxon-name></italic> (both sexes)</title><p>(Available online at <ext-link xmlns:xlink="http://www.w3.org/1999/xlink" ext-link-type="uri" xlink:href="http://www.waspweb.org/Cynipoidea/Keys/index.htm" xlink:type="simple">http://www.waspweb.org/Cynipoidea/Keys/index.htm</ext-link>)</p><table-wrap content-type="key" position="float" orientation="portrait"><table><tbody><tr><td rowspan="1" colspan="1"/><td rowspan="1" colspan="1"><graphic xmlns:xlink="http://www.w3.org/1999/xlink" xlink:href="ZooKeys-202-001-i049.jpg" position="float" orientation="portrait" xlink:type="simple"/></td></tr><tr><td rowspan="1" colspan="1">1A</td><td rowspan="1" colspan="1">Speculum entirely striate; three Scutellar foveae present (no subfovea); propodeal spurs absent</td><td rowspan="1" colspan="1"><italic><tp:taxon-name>Xenocynips ronquisti</tp:taxon-name></italic> sp. n.</td></tr><tr><td rowspan="1" colspan="1"/><td rowspan="1" colspan="1"><graphic xmlns:xlink="http://www.w3.org/1999/xlink" xlink:href="ZooKeys-202-001-i050.jpg" position="float" orientation="portrait" xlink:type="simple"/></td></tr><tr><td rowspan="1" colspan="1">1B</td><td rowspan="1" colspan="1">Speculum dorsally striate, ventrally smooth; Scutellar foveae variously subdivided (subfovea present); propodeal spurs present</td><td rowspan="1" colspan="1">2</td></tr><tr><td rowspan="1" colspan="1"/><td rowspan="1" colspan="1"><graphic xmlns:xlink="http://www.w3.org/1999/xlink" xlink:href="ZooKeys-202-001-i051.jpg" position="float" orientation="portrait" xlink:type="simple"/></td></tr><tr><td rowspan="1" colspan="1">2A</td><td rowspan="1" colspan="1">Mesoscutal surface, when viewed laterally, with minute wave-like crests present, aligned with costae running horizontally; central propodeal keel forked medially</td><td rowspan="1" colspan="1"><italic><tp:taxon-name>Xenocynips rhothion</tp:taxon-name></italic> sp. n.</td></tr><tr><td rowspan="1" colspan="1"/><td rowspan="1" colspan="1"><graphic xmlns:xlink="http://www.w3.org/1999/xlink" xlink:href="ZooKeys-202-001-i052.jpg" position="float" orientation="portrait" xlink:type="simple"/></td></tr><tr><td rowspan="1" colspan="1">2B</td><td rowspan="1" colspan="1">Mesoscutal surface transversely costate, but wave-like crests not present (when viewed laterally); central propodeal keel, unforked medially</td><td rowspan="1" colspan="1"><italic><tp:taxon-name>Xenocynips subsquamata</tp:taxon-name></italic> Kieffe<italic>r</italic></td></tr></tbody></table></table-wrap></tp:treatment-sec><tp:treatment-sec><!--Section generated to contain objects referenced in tp:taxon-treatment.--><fig id="F56" position="float" orientation="portrait"><label>Figure 56.</label><caption><p><italic><tp:taxon-name>Xenocynips subsquamata</tp:taxon-name></italic> Kieffer, holotype <bold>A</bold> dorsal habitus <bold>B</bold> head and mesosoma, lateral view <bold>C</bold> fore and hind wings <bold>D</bold> labels.</p></caption><graphic xmlns:xlink="http://www.w3.org/1999/xlink" xlink:href="ZooKeys-202-001-g056.jpg" position="float" orientation="portrait" xlink:type="simple"/></fig></tp:treatment-sec><ref-list><ref id="B19"><mixed-citation xmlns:xlink="http://www.w3.org/1999/xlink" xlink:type="simple"><person-group><name name-style="western"><surname>Quinlan</surname><given-names>J</given-names></name></person-group> (<year>1979</year>)<article-title> A revisionary classification of the Cynipoidea (Hymenoptera) of the Ethiopean zoologeographical region.</article-title><source>Bulletin of the British Museum of Natural History </source><volume>39</volume>: <fpage>85</fpage>-<lpage>133</lpage>.</mixed-citation></ref><ref id="B21"><mixed-citation xmlns:xlink="http://www.w3.org/1999/xlink" xlink:type="simple"><person-group><name name-style="western"><surname>Ronquist</surname><given-names>F</given-names></name></person-group> (<year>1995</year>)<article-title> Phylogeny and classification of the Liopteridae, an archaic group of cynipoid wasps (Hymenoptera).</article-title><source>Entomologica Scandinavica Supplement</source><volume>46</volume>: <fpage>1</fpage>-<lpage>74</lpage>.</mixed-citation></ref></ref-list></tp:taxon-treatment>
